# Supplementary material for: Detailed Analysis of Dorsal-Ventral Gradients of Gene Expression in the Hippocampus of Adult Rats
Source: Int J Mol Sci. 2022 Sep 1;23(17):9948. doi: 10.3390/ijms23179948 (PMC9456131; doi:10.3390/ijms23179948)
Supplement: Supplementary file 1 [file ijms-23-09948-s001.zip]

Archive with 1 entries (1 files):
- ijms-1848265-supplementary.pdf
